# Supplementary material for: The Efficacy of CB-103, a First-in-Class Transcriptional Notch Inhibitor, in Preclinical Models of Breast Cancer
Source: Cancers (Basel). 2023 Aug 3;15(15):3957. doi: 10.3390/cancers15153957 (PMC10416998; doi:10.3390/cancers15153957)
Supplement: Supplementary file 1 [file cancers-15-03957-s001.zip]

Archive with 1 entries (1 files):
- cancers-2527665-supplementary.pdf
